# Supplementary material for: Environmentally Benign Formation of Nickel Hexacyanoferrate-Derived Mesoframes for Heterogeneous Catalysis
Source: Nanomaterials (Basel). 2021 Oct 18;11(10):2756. doi: 10.3390/nano11102756 (PMC8537782; doi:10.3390/nano11102756)
Supplement: Supplementary file 1 [file nanomaterials-11-02756-s001.zip]

Archive with 1 entries (1 files):
- nanomaterials-1429004-supplementary.pdf
